# Supplementary material for: Strain-Specific Variability in Viral Kinetics, Cytokine Response, and Cellular Damage in Air–Liquid Cultures of Human Nasal Organoids After Infection with SARS-CoV-2
Source: Viruses. 2025 Oct 6;17(10):1343. doi: 10.3390/v17101343 (PMC12567804; doi:10.3390/v17101343)
Supplement: Supplementary file 1 [file viruses-17-01343-s001.zip › File S2.csv]

Milliplex Human Cytokine Panel Using the Luminex Magpix Platform.				A negative sample for each analyte tested, will be displayed as half the concentration of the lowest standard in pg/ml and is different for each analyte. All values greater than 20000 for TIMP-1 was typed as 20000.				Lowest STD: 548 Neg: 274	Lowest STD: 14.0 Neg: 7.0	Lowest STD: 1.95 Neg: 0.975	Lowest STD: 195.3125 Neg: 97.66	Lowest STD: 20.00 Neg: 10.00	Lowest STD: 3.2 Neg: 1.60	Lowest STD: 25.6 Neg: 12.8	Lowest STD: 4.80 Neg: 2.40	Lowest STD: 2.56 Neg: 1.28	Lowest STD: 4.80 Neg: 2.40	Lowest STD: 1.60 Neg: 0.800	Lowest STD: 0.640 Neg: 0.320	Lowest STD: 0.640 Neg: 0.320	Lowest STD: 40 Neg: 20	Lowest STD: 2.56 Neg: 1.28	Lowest STD: 3.2 Neg: 1.60	Lowest STD: 8.0 Neg: 4.0	Lowest STD: 6.4 Neg: 3.20	Lowest STD: 3.2 Neg: 1.60	Lowest STD: 0.384 Neg: 0.192	Lowest STD: 1.30 Neg: 0.650	Lowest STD: 6.4 Neg: 3.20	Lowest STD: 2.56 Neg: 1.28	Lowest STD: 9.80 Neg: 4.90
								30	33	19	36	53	14	15	20	21	27	28	36	38	51	57	61	62	65	66	67	74	76	78	18
Number (order in plate)	Line	Aliquot Name	Virus	Well #	Harvest Day	Harvest Date	Apical or Basal Lateral	MMP 7	MMP 9	CXCL-11/I-TAC	IL-29/IFN^	TIMP-1	Eotaxin	FGF-2	G-CSF	GM-CSF	IL-1 Alpha	IL-1 Beta	IL-6	IL-8	IL-17E	IP-10	MCP-1	MCP-3	MIG/CXCL9	MIP-1 Alpha	MIP-1 Beta	RANTES	TNF Alpha	VEGF-A	TGFB
1	HNO 918	HNO 918 Exp# 1 Well #1 SARS-CoV-2- USA WA1/2020 Apical Day 1 Wash 02 Feb 22	SARS-CoV-2/ WA1	1	Day 1	2-Feb-22	Apical	2481.1562	2638.572082	0.975	97.66	278.7903259	3.200570563	1430.984241	687.4530593	1.28	2.4	0.8	10.59907655	1060.429497	20	10.45645003	6.916573802	4	3.2	37.40285029	2.403920328	8.160292275	3.2	13.23103384	25.67987156
2	HNO 918	HNO 918 Exp# 1 Well #1 SARS-CoV-2- USA WA1/2020 Basal Lateral Day 1 Wash 02 Feb 22	SARS-CoV-2/ WA1	1	Day 1	2-Feb-22	Basal Lateral	10327.16922	1480.265768	0.975	97.66	3797.976381	3.200570563	1133.1385	509.567039	1.28	2.4	0.8	9.826550514	2160.927201	20	22.75747436	46.36643853	4	3.2	41.00566799	4.606966848	3.679067647	3.2	1142.5471	4.9
3	HNO 918	HNO 918 Exp# 1 Well #2 SARS-CoV-2- USA WA1/2020 Apical Day 1 Wash 02 Feb 22	SARS-CoV-2/ WA1	2	Day 1	2-Feb-22	Apical	3712.079661	2568.537959	0.975	97.66	387.1476261	3.954941034	1283.228172	1460.973185	38.70644362	2.4	0.8	19.20318767	1647.675439	20	11.98527088	9.973065763	4	3.2	38.86316542	4.606966848	8.502821992	3.2	16.86565834	20.30430525
4	HNO 918	HNO 918 Exp# 1 Well #2 SARS-CoV-2- USA WA1/2020 Basal Lateral Day 1 Wash 02 Feb 22	SARS-CoV-2/ WA1	2	Day 1	2-Feb-22	Basal Lateral	8328.466631	990.1935477	0.975	97.66	3584.066174	3.200570563	989.5490799	594.9109619	27.43787444	2.4	0.8	11.0909317	2077.391171	20	29.46965401	46.81703487	4	3.2	41.70791884	4.606966848	3.24806402	3.2	1172.490229	4.9
5	HNO 918	HNO 918 Exp# 1 Well #8 SARS-CoV-2-Delta Apical Day 1 Wash 02 Feb 22	SARS-CoV-2/ Delta	8	Day 1	2-Feb-22	Apical	5910.974222	4963.337623	0.975	97.66	510.8140203	3.954941034	12.8	1714.80183	47.96341539	8.402537855	0.8	25.02804692	2365.89267	20	15.26445734	17.33641678	4	3.2	32.05588613	6.146466409	23.10932432	3.2	20.54886749	42.49424207
6	HNO 918	HNO 918 Exp# 1 Well #8 SARS-CoV-2-Delta Basal Lateral Day 1 Wash 02 Feb 22	SARS-CoV-2/ Delta	8	Day 1	2-Feb-22	Basal Lateral	10847.53135	1269.712027	0.975	97.66	4406.334407	3.200570563	964.1769057	715.0384401	31.65547282	2.4	0.8	11.37208139	2125.488242	20	28.14767723	52.72507356	4	3.2	39.5834999	4.606966848	3.030236776	3.2	1138.928585	4.9
7	HNO 918	HNO 918 Exp# 1 Well #9 SARS-CoV-2-Delta Apical Day 1 Wash 02 Feb 22	SARS-CoV-2/ Delta	9	Day 1	2-Feb-22	Apical	1697.331201	2510.747037	0.975	97.66	282.8959121	3.200570563	12.8	673.3529475	16.12523226	2.4	0.8	17.96457976	1329.327674	20	13.2693295	9.780991191	4	3.2	39.5834999	2.403920328	17.69552702	3.2	15.76986686	42.49424207
8	HNO 918	HNO 918 Exp# 1 Well #9 SARS-CoV-2-Delta Basal Lateral Day 1 Wash 02 Feb 22	SARS-CoV-2/ Delta	9	Day 1	2-Feb-22	Basal Lateral	6955.645565	1287.872402	0.975	97.66	6023.734978	3.954941034	542.4991044	511.7273101	47.17298505	2.4	0.8	12.07524909	2430.075703	20	31.15892085	52.94199074	10.32878112	3.2	38.86316542	4.606966848	4.420564887	3.2	1527.930628	13.81214756
9	HNO 918	HNO 918 Exp# 1 Well #14 Mock Infected VeroE6 Cells Apical Day 1 Wash 02 Feb 22	Mock (VERO E6 Cell Mock Pool)	14	Day 1	2-Feb-22	Apical	2682.534733	2678.732002	0.975	97.66	414.2659757	3.200570563	12.8	788.9054515	1.28	2.4	0.8	13.69419329	1112.675228	20	10.61508903	7.242448953	4	3.2	29.63043261	2.403920328	7.717559353	3.2	16.13463571	25.67987156
10	HNO 918	HNO 918 Exp# 1 Well #14 Mock Infected VeroE6 Cells Basal Lateral Day 1 Wash 02 Feb 22	Mock (VERO E6 Cell Mock Pool)	14	Day 1	2-Feb-22	Basal Lateral	8461.368757	1215.403426	0.975	97.66	3001.639559	3.200570563	542.4991044	431.8235355	1.28	2.4	0.8	9.405364284	1729.333696	20	54.667234	43.9207674	4	3.2	38.13636353	2.403920328	5.148608129	3.2	1235.002208	13.81214756
11	HNO 918	HNO 918 Exp# 1 Well #15 Mock Infected VeroE6 Cells Apical Day 1 Wash 02 Feb 22	Mock (VERO E6 Cell Mock Pool)	15	Day 1	2-Feb-22	Apical	3310.878249	4235.790109	0.975	97.66	381.6345049	3.589609962	1518.489529	993.767928	68.98052116	6.802837369	0.8	18.63677435	1481.98148	20	16.82006009	9.973065763	9.211681992	3.2	46.47544403	4.606966848	15.97385673	3.2	21.47657661	25.67987156
12	HNO 918	HNO 918 Exp# 1 Well #15 Mock Infected VeroE6 Cells Basal Lateral Day 1 Wash 02 Feb 22	Mock (VERO E6 Cell Mock Pool)	15	Day 1	2-Feb-22	Basal Lateral	10725.33946	1686.039152	0.975	97.66	4101.818711	4.631570254	1816.907474	669.691979	24.08034146	2.4	0.8	13.34204686	2383.334611	20	107.4414158	65.28198014	10.32878112	9.750564053	43.09570843	6.146466409	8.356212222	3.2	1597.012307	20.30430525
13	HNO 918	HNO 918 Exp# 1 Well #3 SARS-CoV-2- USA WA1/2020 Apical Day 3 Wash 04 Feb 22	SARS-CoV-2/ WA1	3	Day 3	4-Feb-22	Apical	3499.184041	3965.245897	2.762631677	97.66	495.2030964	3.954941034	946.0635794	838.5934273	3.268396071	2.4	0.8	14.61031456	1685.524318	20	85.57770802	10.16379185	4	3.2	28.80067588	2.403920328	15.70020196	3.2	23.90069338	49.44418367
14	HNO 918	HNO 918 Exp# 1 Well #3 SARS-CoV-2- USA WA1/2020 Basal Lateral Day 3 Wash 04 Feb 22	SARS-CoV-2/ WA1	3	Day 3	4-Feb-22	Basal Lateral	11264.94192	1529.308854	0.975	97.66	7344.040595	5.253876759	12.8	832.9742915	39.61083473	2.4	2.00706109	12.91962087	2850.036166	20	187.0337878	58.81057687	10.32878112	10.72422031	41.00566799	5.42249586	6.270801905	3.2	2470.306711	25.67987156
15	HNO 918	HNO 918 Exp# 1 Well #4 SARS-CoV-2- USA WA1/2020 Apical Day 3 Wash 04 Feb 22	SARS-CoV-2/ WA1	4	Day 3	4-Feb-22	Apical	4898.356501	6310.701717	10.08736518	97.66	421.3589722	3.954941034	835.6716335	826.0727726	1.28	2.4	0.8	18.24755354	2367.410113	20	315.0354187	33.08902228	4	23.22708803	34.39618673	4.606966848	40.21305158	3.2	28.79778461	42.49424207
16	HNO 918	HNO 918 Exp# 1 Well #4 SARS-CoV-2- USA WA1/2020 Basal Lateral Day 3 Wash 04 Feb 22	SARS-CoV-2/ WA1	4	Day 3	4-Feb-22	Basal Lateral	13812.62775	2364.258466	0.975	97.66	5279.435224	4.631570254	12.8	1242.219163	61.02829346	2.4	0.8	15.1744764	3545.347278	20	302.3712315	88.83823722	10.32878112	11.68239061	39.22412645	4.606966848	9.618045836	3.2	2523.479512	25.67987156
17	HNO 918	HNO 918 Exp# 1 Well #10 SARS-CoV-2-Delta Apical Day 3 Wash 04 Feb 22	SARS-CoV-2/ Delta	10	Day 3	4-Feb-22	Apical	4853.109399	6177.571682	0.975	97.66	719.2639305	6.906768852	520.2952003	460.9260564	1.28	10.75195933	0.8	18.74295207	3093.472034	20	24.0749135	13.40743971	4	3.2	27.9592784	2.403920328	22.10034663	3.2	40.1233415	91.98696611
18	HNO 918	HNO 918 Exp# 1 Well #10 SARS-CoV-2-Delta Basal Lateral Day 3 Wash 04 Feb 22	SARS-CoV-2/ Delta	10	Day 3	4-Feb-22	Basal Lateral	13076.83903	2283.703152	0.975	97.66	20000	5.253876759	12.8	962.5776162	87.28270638	10.56978601	0.8	27.02515529	9734.08303	20	87.16310329	61.37022433	16.68047519	11.68239061	41.70791884	7.414934054	14.96786762	19.24543822	4542.743245	38.73825161
19	HNO 918	HNO 918 Exp# 1 Well #11 SARS-CoV-2-Delta Apical Day 3 Wash 04 Feb 22	SARS-CoV-2/ Delta	11	Day 3	4-Feb-22	Apical	6435.401459	5391.817835	0.975	97.66	563.0228364	3.200570563	12.8	748.1945638	20.32423227	2.4	0.8	20.62065398	2012.445801	20	23.87471666	16.70537465	4	3.2	33.23592835	2.403920328	19.71101357	3.2	30.31684132	66.01389745
20	HNO 918	HNO 918 Exp# 1 Well #11 SARS-CoV-2-Delta Basal Lateral Day 3 Wash 04 Feb 22	SARS-CoV-2/ Delta	11	Day 3	4-Feb-22	Basal Lateral	14943.82202	1591.583437	0.975	97.66	5990.139698	4.631570254	12.8	1098.782044	50.05407552	2.4	0.8	17.36352709	4659.757675	20	66.56367633	76.75701521	11.37205625	3.2	41.70791884	6.146466409	7.32167315	3.2	3103.298217	34.73727293
21	HNO 918	HNO 918 Exp# 1 Well #16 Mock Infected VeroE6 Cells Apical Day 3 Wash 04 Feb 22	Mock (VERO E6 Cell Mock Pool)	16	Day 3	4-Feb-22	Apical	5084.003611	4495.736197	0.975	97.66	315.0334096	3.200570563	775.9436711	759.0390076	1.28	2.4	0.8	13.44767881	1374.192405	20	22.65448699	7.349860939	4	3.2	29.63043261	2.403920328	23.54650056	3.2	16.49990179	49.44418367
22	HNO 918	HNO 918 Exp# 1 Well #16 Mock Infected VeroE6 Cells Basal Lateral Day 3 Wash 04 Feb 22	Mock (VERO E6 Cell Mock Pool)	16	Day 3	4-Feb-22	Basal Lateral	15255.59354	1967.768144	0.975	97.66	3841.556106	5.835257033	12.8	1407.710452	44.35170646	2.4	4.065088951	14.6808182	3950.094364	20	90.91900437	67.6181015	13.29251787	12.62678085	43.78159726	7.414934054	9.328551179	3.2	2764.323078	20.30430525
23	HNO 918	HNO 918 Exp# 1 Well #17 Mock Infected VeroE6 Cells Apical Day 3 Wash 04 Feb 22	Mock (VERO E6 Cell Mock Pool)	17	Day 3	4-Feb-22	Apical	1538.255876	4514.676306	0.975	97.66	143.4636298	3.200570563	601.3371476	286.6360727	25.85635021	2.4	0.8	10.95038147	1272.580663	20	24.12482749	11.4645788	4	3.2	37.03349619	2.403920328	15.15131187	3.2	17.96580666	38.73825161
24	HNO 918	HNO 918 Exp# 1 Well #17 Mock Infected VeroE6 Cells Basal Lateral Day 3 Wash 04 Feb 22	Mock (VERO E6 Cell Mock Pool)	17	Day 3	4-Feb-22	Basal Lateral	11012.31448	2622.536693	0.975	97.66	5541.168031	5.835257033	12.8	848.8002465	86.80179323	2.4	2.427047733	15.84481639	4361.302548	20	103.0266766	80.39970995	13.29251787	12.15621523	45.80914871	7.414934054	10.33769305	6.611837015	3155.173375	25.67987156
25	HNO 918	HNO 918 Exp# 1 Well #5 SARS-CoV-2- USA WA1/2020 Apical Day 6 Wash 07 Feb 22	SARS-CoV-2/ WA1	5	Day 6	7-Feb-22	Apical	1836.502483	4950.802091	89.48931004	97.66	991.8009573	5.835257033	2048.322127	25.02834312	14.72022558	21.05714685	0.8	26.34709541	4242.797792	20	1488.076927	36.48717895	10.32878112	75.24251913	38.86316542	7.414934054	13.67664027	3.2	36.44624265	80.28408633
26	HNO 918	HNO 918 Exp# 1 Well #5 SARS-CoV-2- USA WA1/2020 Basal Lateral Day 6 Wash 07 Feb 22	SARS-CoV-2/ WA1	5	Day 6	7-Feb-22	Basal Lateral	13304.30578	1796.320117	37.32970872	97.66	20000	7.888216454	12.8	1204.940722	130.0910991	27.15503617	5.658244059	37.72377521	11750.4764	20	9677.130134	206.7043122	20.37769696	198.4067055	54.14766098	12.86512707	29.66719177	27.20268276	4024.490255	49.44418367
27	HNO 918	HNO 918 Exp# 1 Well #6 SARS-CoV-2- USA WA1/2020 Apical Day 6 Wash 07 Feb 22	SARS-CoV-2/ WA1	6	Day 6	7-Feb-22	Apical	2304.895421	3343.465446	86.09352397	97.66	694.7989554	5.835257033	1395.761143	43.712673	42.54646283	19.24280097	2.427047733	35.30787515	4395.04616	20	3589.157917	19.33424614	12.35649159	122.3758585	49.096303	8.523538962	14.87605332	3.2	28.04035664	61.77769823
28	HNO 918	HNO 918 Exp# 1 Well #6 SARS-CoV-2- USA WA1/2020 Basal Lateral Day 6 Wash 07 Feb 22	SARS-CoV-2/ WA1	6	Day 6	7-Feb-22	Basal Lateral	24087.70193	1440.619127	110.1601397	97.66	20000	8.352834453	12.8	3113.539549	117.2122226	8.223621337	7.993682674	48.98158845	9491.991386	20	8265.218322	231.4594882	19.67412292	339.0525678	50.70064661	13.59172923	49.65842545	13.22227566	4501.254558	38.73825161
29	HNO 918	HNO 918 Exp# 1 Well #12 SARS-CoV-2-Delta Apical Day 6 Wash 07 Feb 22	SARS-CoV-2/ Delta	12	Day 6	7-Feb-22	Apical	3807.647594	5475.773917	0.975	97.66	744.7926689	3.954941034	967.800484	186.3581743	1.28	33.95859653	0.8	26.88236567	4421.427699	20	58.78590364	44.43607002	4	8.75927377	33.62481258	4.606966848	16.88239884	3.2	43.43569269	108.982943
30	HNO 918	HNO 918 Exp# 1 Well #12 SARS-CoV-2-Delta Basal Lateral Day 6 Wash 07 Feb 22	SARS-CoV-2/ Delta	12	Day 6	7-Feb-22	Basal Lateral	20063.71062	3020.091254	1.950781587	97.66	12892.62778	6.38426355	12.8	2340.256847	168.7418597	16.31059331	4.065088951	29.59904371	8631.683564	20	409.5064683	218.1900511	17.45927913	18.94380269	44.46236648	9.523063332	25.93565812	19.74494283	3343.493194	49.44418367
31	HNO 918	HNO 918 Exp# 1 Well #13 SARS-CoV-2-Delta Apical Day 6 Wash 07 Feb 22	SARS-CoV-2/ Delta	13	Day 6	7-Feb-22	Apical	3582.452994	7060.923771	0.975	97.66	512.2808025	3.200570563	754.2061763	460.652594	1.28	2.4	0.8	15.49195167	2507.33214	20	89.49736839	28.72048566	4	8.75927377	28.80067588	4.606966848	25.5464075	3.2	28.04035664	101.7679474
32	HNO 918	HNO 918 Exp# 1 Well #13 SARS-CoV-2-Delta Basal Lateral Day 6 Wash 07 Feb 22	SARS-CoV-2/ Delta	13	Day 6	7-Feb-22	Basal Lateral	16455.29115	2478.954634	0.975	97.66	8131.742482	4.631570254	12.8	1023.366319	102.1298067	2.4	2.427047733	15.73894428	3794.425608	20	147.4112989	123.1767297	13.29251787	8.256178804	43.09570843	7.985291787	10.48095379	6.611837015	2613.84963	42.49424207
33	HNO 918	HNO 918 Exp# 1 Well #18 Mock Infected VeroE6 Cells Apical Day 6 Wash 07 Feb 22	Mock (VERO E6 Cell Mock Pool)	18	Day 6	7-Feb-22	Apical	1905.38676	6242.827499	0.975	97.66	222.5075906	3.200570563	154.2606809	89.90413557	23.48314736	2.4	0.8	8.563370934	1564.20203	20	18.18337804	26.58717143	4	3.2	34.39618673	0.192	14.69223803	3.2	13.59210895	82.70723966
34	HNO 918	HNO 918 Exp# 1 Well #18 Mock Infected VeroE6 Cells Basal Lateral Day 6 Wash 07 Feb 22	Mock (VERO E6 Cell Mock Pool)	18	Day 6	7-Feb-22	Basal Lateral	15896.5366	4727.606261	0.975	97.66	9253.606266	6.38426355	12.8	2515.770967	188.772915	9.120912166	4.065088951	22.67966195	7862.128349	20	132.4461731	138.9229509	16.68047519	21.53211811	50.38174609	9.523063332	19.75553822	12.71751603	4317.054043	49.44418367
35	HNO 918	HNO 918 Exp# 1 Well #19 Mock Infected VeroE6 Cells Apical Day 6 Wash 07 Feb 22	Mock (VERO E6 Cell Mock Pool)	19	Day 6	7-Feb-22	Apical	4184.669358	6304.633168	1.950781587	97.66	424.4334454	3.954941034	583.0010766	173.0535723	31.25395899	2.4	0.8	12.84923226	1915.930742	20	65.89363235	23.41336295	4	14.47952424	37.40285029	2.403920328	19.48822469	3.2	27.66217723	85.08651512
36	HNO 918	HNO 918 Exp# 1 Well #19 Mock Infected VeroE6 Cells Basal Lateral Day 6 Wash 07 Feb 22	Mock (VERO E6 Cell Mock Pool)	19	Day 6	7-Feb-22	Basal Lateral	17462.21165	4078.227638	0.975	97.66	20000	5.835257033	12.8	1407.465865	98.4812302	2.4	4.065088951	19.84079313	6746.229775	20	154.6825953	109.2844749	14.1877544	18.94380269	48.44749903	6.146466409	18.14549231	7.124911987	4417.352922	49.44418367
37	HNO 919	HNO 919 Exp# 1 Well #1 SARS-CoV-2- USA WA1/2020 Apical Day 1 Wash 16 Feb 22	SARS-CoV-2/ WA1	1	Day 1	16-Feb-22	Apical	975.3407053	2260.208207	0.975	97.66	123.7981383	1.6	12.8	90.58415721	1.28	2.4	0.8	4.428697014	748.5402263	20	13.40753529	11.28216873	4	3.2	34.39618673	2.403920328	4.368079627	3.2	5.798094883	30.42191225
38	HNO 919	HNO 919 Exp# 1 Well #1 SARS-CoV-2- USA WA1/2020 Basal Lateral Day 1 Wash 16 Feb 22	SARS-CoV-2/ WA1	1	Day 1	16-Feb-22	Basal Lateral	4194.874135	1539.511892	0.975	97.66	3425.61804	3.200570563	273.3537411	263.2551352	1.28	2.4	0.8	9.264997696	2372.245028	20	26.36669061	48.88418843	4	3.2	36.66236515	4.606966848	2.477721116	3.2	1299.741257	13.81214756
39	HNO 919	HNO 919 Exp# 1 Well #2 SARS-CoV-2- USA WA1/2020 Apical Day 1 Wash 16 Feb 22	SARS-CoV-2/ WA1	2	Day 1	16-Feb-22	Apical	1484.568894	3362.309037	0.975	97.66	168.7315188	1.6	12.8	101.707684	1.28	2.4	0.8	4.568800319	741.8402474	20	19.15582065	11.64593705	4	3.2	32.84484728	4.606966848	6.472368998	3.2	7.538300717	34.73727293
40	HNO 919	HNO 919 Exp# 1 Well #2 SARS-CoV-2- USA WA1/2020 Basal Lateral Day 1 Wash 16 Feb 22	SARS-CoV-2/ WA1	2	Day 1	16-Feb-22	Basal Lateral	3525.232354	1683.223562	0.975	97.66	3379.424446	3.200570563	12.8	164.628629	1.28	2.4	0.8	7.441419287	1893.549037	20	31.07114089	52.50789132	4	3.2	35.91462925	2.403920328	3.571861148	3.2	1259.273568	13.81214756
41	HNO 919	HNO 919 Exp# 1 Well #8 SARS-CoV-2-Delta Apical Day 1 Wash 16 Feb 22	SARS-CoV-2/ Delta	8	Day 1	16-Feb-22	Apical	1014.127802	2512.736241	0.975	97.66	148.9743254	1.6	1250.172812	158.979421	1.28	2.4	0.8	4.708900344	765.220541	20	29.37943691	13.06215322	4	3.2	35.15934357	0.192	6.472368998	3.2	10.71982789	30.42191225
42	HNO 919	HNO 919 Exp# 1 Well #8 SARS-CoV-2-Delta Basal Lateral Day 1 Wash 16 Feb 22	SARS-CoV-2/ Delta	8	Day 1	16-Feb-22	Basal Lateral	3660.297214	1041.607192	0.975	97.66	3492.202981	3.200570563	403.7239609	233.6319123	22.76260063	2.4	0.8	8.072424887	1855.485719	20	38.88052992	53.53716277	4	3.2	42.404539	2.403920328	3.030236776	3.2	1338.921671	13.81214756
43	HNO 919	HNO 919 Exp# 1 Well #9 SARS-CoV-2-Delta Apical Day 1 Wash 16 Feb 22	SARS-CoV-2/ Delta	9	Day 1	16-Feb-22	Apical	1412.418237	3299.576498	0.975	97.66	303.8636525	3.200570563	594.007667	269.1252688	1.28	2.4	0.8	9.194819686	2016.90957	20	64.19187234	22.41827093	4	3.2	33.62481258	4.606966848	11.24147782	3.2	13.95373679	49.44418367
44	HNO 919	HNO 919 Exp# 1 Well #9 SARS-CoV-2-Delta Basal Lateral Day 1 Wash 16 Feb 22	SARS-CoV-2/ Delta	9	Day 1	16-Feb-22	Basal Lateral	2809.237296	882.8930296	0.975	97.66	4233.185535	3.200570563	783.1867072	231.2410576	16.51921819	2.4	0.8	9.335179219	2491.414918	20	37.64617109	46.25357989	4	3.2	38.13636353	4.606966848	2.025849109	3.2	1535.000493	4.9
45	HNO 919	HNO 919 Exp# 1 Well #14 Mock Infected VeroE6 Cells Apical Day 1 Wash 16 Feb 22	Mock (VERO E6 Cell Mock Pool)	14	Day 1	16-Feb-22	Apical	981.8262016	1788.750267	0.975	97.66	138.9304661	1.6	536.9562625	130.9387707	1.28	2.4	0.8	4.954070784	753.228897	20	18.41470718	7.982640159	4	3.2	31.2574897	0.192	3.89246854	3.2	15.04184924	30.42191225
46	HNO 919	HNO 919 Exp# 1 Well #14 Mock Infected VeroE6 Cells Basal Lateral Day 1 Wash 16 Feb 22	Mock (VERO E6 Cell Mock Pool)	14	Day 1	16-Feb-22	Basal Lateral	4187.220803	1231.668736	0.975	97.66	3736.851969	4.631570254	460.5855568	249.6868168	1.28	2.4	0.8	10.66932954	2637.852548	20	49.21600121	51.47259202	11.37205625	3.2	41.70791884	6.146466409	4.734077553	3.2	1619.758984	20.30430525
47	HNO 919	HNO 919 Exp# 1 Well #15 Mock Infected VeroE6 Cells Apical Day 1 Wash 16 Feb 22	Mock (VERO E6 Cell Mock Pool)	15	Day 1	16-Feb-22	Apical	637.7574959	919.7015832	0.975	97.66	76.64715344	1.6	586.6716427	99.36276669	1.28	2.4	0.8	3.938291693	591.6395561	20	16.02172427	5.549024034	4	3.2	31.2574897	0.192	3.030236776	3.2	8.945152877	13.81214756
48	HNO 919	HNO 919 Exp# 1 Well #15 Mock Infected VeroE6 Cells Basal Lateral Day 1 Wash 16 Feb 22	Mock (VERO E6 Cell Mock Pool)	15	Day 1	16-Feb-22	Basal Lateral	3205.65089	798.4199821	0.975	97.66	3639.059016	3.954941034	180.279467	208.3558088	1.28	2.4	0.8	8.84398135	2288.213398	20	52.87519611	42.6531178	4	3.2	37.40285029	4.606966848	2.920683689	3.2	1432.89509	4.9
49	HNO 919	HNO 919 Exp# 2 Well #3 SARS-CoV-2- USA WA1/2020 Apical Day 3 Wash 18 Feb 22	SARS-CoV-2/ WA1	3	Day 3	18-Feb-22	Apical	1893.936654	3600.63798	6.428792803	97.66	169.5161929	1.6	821.1964433	132.8750988	10.13324134	2.4	0.8	7.231132023	1000.254321	20	117.1437418	25.08641	4	3.2	32.84484728	2.403920328	10.38547065	3.2	14.31590844	34.73727293
50	HNO 919	HNO 919 Exp# 2 Well #3 SARS-CoV-2- USA WA1/2020 Basal Lateral Day 3 Wash 18 Feb 22	SARS-CoV-2/ WA1	3	Day 3	18-Feb-22	Basal Lateral	8360.458074	2375.09767	0.975	97.66	4481.181622	3.954941034	12.8	284.3096395	34.62420369	2.4	0.8	11.82909208	3681.341684	20	323.4917813	99.80024844	11.37205625	11.68239061	47.13718549	7.414934054	6.572893859	3.2	2427.477551	25.67987156
51	HNO 919	HNO 919 Exp# 2 Well #4 SARS-CoV-2- USA WA1/2020 Apical Day 3 Wash 18 Feb 22	SARS-CoV-2/ WA1	4	Day 3	18-Feb-22	Apical	4988.743443	2615.526349	25.0502089	97.66	232.6439289	3.200570563	492.4063173	183.8929113	1.28	2.4	0.8	13.83508395	1097.362606	20	332.0803629	40.78784768	4	11.68239061	28.80067588	2.403920328	10.28989126	3.2	22.77974646	30.42191225
52	HNO 919	HNO 919 Exp# 2 Well #4 SARS-CoV-2- USA WA1/2020 Basal Lateral Day 3 Wash 18 Feb 22	SARS-CoV-2/ WA1	4	Day 3	18-Feb-22	Basal Lateral	21822.39847	3040.635923	1.950781587	97.66	20000	5.253876759	12.8	473.4838461	16.19110742	2.4	0.8	18.14142893	4468.447291	20	822.2571984	170.9235672	15.0479749	17.1832233	42.404539	6.146466409	10.76683633	3.2	2214.143912	34.73727293
53	HNO 919	HNO 919 Exp# 2 Well #10 SARS-CoV-2-Delta Apical Day 3 Wash 18 Feb 22	SARS-CoV-2/ Delta	10	Day 3	18-Feb-22	Apical	1585.689268	3904.691941	0.975	97.66	259.4101306	1.6	12.8	96.67348205	1.28	2.4	0.8	6.915741676	1406.137854	20	39.43218104	24.94847536	4	3.2	31.2574897	2.403920328	7.816179702	3.2	6.14435871	49.44418367
54	HNO 919	HNO 919 Exp# 2 Well #10 SARS-CoV-2-Delta Basal Lateral Day 3 Wash 18 Feb 22	SARS-CoV-2/ Delta	10	Day 3	18-Feb-22	Basal Lateral	6558.806187	1784.966947	0.975	97.66	3974.725287	4.631570254	12.8	317.8099874	26.32646132	2.4	2.427047733	12.49735585	3797.483091	20	75.57046583	100.899137	12.35649159	8.75927377	41.70791884	6.146466409	4.734077553	3.2	1704.228805	25.67987156
55	HNO 919	HNO 919 Exp# 2 Well #11 SARS-CoV-2-Delta Apical Day 3 Wash 18 Feb 22	SARS-CoV-2/ Delta	11	Day 3	18-Feb-22	Apical	1097.187902	3668.713836	0.975	97.66	193.3838975	1.6	12.8	56.98708299	1.28	2.4	0.8	5.129191458	1089.76339	20	25.4044842	17.80439363	4	3.2	35.91462925	2.403920328	8.258315896	3.2	5.798094883	46.05183526
56	HNO 919	HNO 919 Exp# 2 Well #11 SARS-CoV-2-Delta Basal Lateral Day 3 Wash 18 Feb 22	SARS-CoV-2/ Delta	11	Day 3	18-Feb-22	Basal Lateral	5647.838732	1755.682577	0.975	97.66	3806.164344	3.954941034	12.8	300.2545232	6.589652383	2.4	0.8	13.06041152	3863.355161	20	67.73862014	80.30312605	10.32878112	8.75927377	42.404539	6.146466409	4.420564887	3.2	2441.133089	13.81214756
57	HNO 919	HNO 919 Exp# 2 Well #16 Mock Infected VeroE6 Cells Apical Day 3 Wash 18 Feb 22	Mock (VERO E6 Cell Mock Pool)	16	Day 3	18-Feb-22	Apical	3110.541461	4768.209031	1.950781587	97.66	219.2230976	1.6	12.8	81.6863713	8.985089923	2.4	0.8	5.829701751	900.157083	20	43.42886848	29.37617643	4	3.2	28.38147414	0.192	8.356212222	3.2	13.95373679	38.73825161
58	HNO 919	HNO 919 Exp# 2 Well #16 Mock Infected VeroE6 Cells Basal Lateral Day 3 Wash 18 Feb 22	Mock (VERO E6 Cell Mock Pool)	16	Day 3	18-Feb-22	Basal Lateral	8774.117397	1828.539704	0.975	97.66	4281.441391	5.253876759	12.8	522.2429046	44.69017969	2.4	3.253141726	13.76463632	3999.381369	20	97.09056028	109.9581925	12.35649159	14.47952424	45.80914871	6.146466409	5.559509316	3.2	2567.831903	13.81214756
59	HNO 919	HNO 919 Exp# 2 Well #17 Mock Infected VeroE6 Cells Apical Day 3 Wash 18 Feb 22	Mock (VERO E6 Cell Mock Pool)	17	Day 3	18-Feb-22	Apical	3121.128859	3418.962328	0.975	97.66	206.8775221	1.6	256.7504455	93.29727615	21.18474663	2.4	0.8	7.862064534	1194.590858	20	33.23128114	24.32450067	4	3.2	39.5834999	2.403920328	6.873471671	3.2	15.40560227	34.73727293
60	HNO 919	HNO 919 Exp# 2 Well #17 Mock Infected VeroE6 Cells Basal Lateral Day 3 Wash 18 Feb 22	Mock (VERO E6 Cell Mock Pool)	17	Day 3	18-Feb-22	Basal Lateral	7012.284474	1502.44991	0.975	97.66	5005.225868	4.631570254	12.8	350.854469	18.00400507	2.4	2.427047733	12.99001395	4131.47824	20	85.57770802	93.70576575	11.37205625	10.72422031	43.09570843	6.146466409	5.354490707	3.2	2382.339988	25.67987156
61	HNO 919	HNO 919 Exp#2 Well #5 SARS-CoV-2- USA WA1/2020 Apical Day 6 Wash 21 Feb 22	SARS-CoV-2/ WA1	5	Day 6	21-Feb-22	Apical	1376.084717	2268.035712	30.70219009	97.66	455.7856947	3.954941034	468.0954757	36.09743627	1.28	7.333349028	0.8	21.64960957	2377.228724	20	680.5719774	21.91498266	4	23.22708803	34.39618673	4.606966848	5.76370267	3.2	23.15299678	64.62130504
62	HNO 919	HNO 919 Exp#2 Well #5 SARS-CoV-2- USA WA1/2020 Basal Lateral Day 6 Wash 21 Feb 22	SARS-CoV-2/ WA1	5	Day 6	21-Feb-22	Basal Lateral	11943.22966	1780.239305	26.32803346	97.66	10028.48008	7.407021104	12.8	1383.728849	25.50286044	5.056990031	4.866108877	31.96458535	9603.745865	20	8871.42154	239.5962826	21.06622822	169.5334011	47.7944976	10.44185572	20.82090585	9.168351804	3924.511465	70.0854515
63	HNO 919	HNO 919 Exp#2 Well #6 SARS-CoV-2- USA WA1/2020 Apical Day 6 Wash 21 Feb 22	SARS-CoV-2/ WA1	6	Day 6	21-Feb-22	Apical	4590.924888	2946.340031	43.92122688	97.66	544.5946667	3.200570563	12.8	42.20540611	1.28	5.838044048	0.8	23.14176769	2369.757228	20	635.3464639	25.36150645	4	19.81315708	26.23869553	2.403920328	5.25165997	3.2	15.40560227	70.0854515
64	HNO 919	HNO 919 Exp#2 Well #6 SARS-CoV-2- USA WA1/2020 Basal Lateral Day 6 Wash 21 Feb 22	SARS-CoV-2/ WA1	6	Day 6	21-Feb-22	Basal Lateral	13550.3659	2678.732002	22.88782046	97.66	11183.37973	7.407021104	12.8	1575.46466	85.00265548	9.120912166	6.442904714	44.31728806	13132.66784	20	14397.76009	270.3679183	21.74083647	170.7268521	51.01858732	14.28730388	23.10932432	13.22227566	4112.736044	38.73825161
65	HNO 919	HNO 919 Exp#2 Well #12 SARS-CoV-2-Delta Apical Day 6 Wash 21 Feb 22	SARS-CoV-2/ Delta	12	Day 6	21-Feb-22	Apical	2332.57538	3255.798782	0.975	97.66	375.783914	3.200570563	12.8	53.34736576	1.28	2.4	0.8	9.194819686	1705.541611	20	32.37557092	18.42169096	4	3.2	23.55030222	0.192	3.89246854	3.2	23.90069338	49.44418367
66	HNO 919	HNO 919 Exp#2 Well #12 SARS-CoV-2-Delta Basal Lateral Day 6 Wash 21 Feb 22	SARS-CoV-2/ Delta	12	Day 6	21-Feb-22	Basal Lateral	11510.62284	3380.124513	0.975	97.66	4117.52613	5.835257033	12.8	852.8794852	54.98390361	7.156195337	0.8	20.195198	7014.023246	20	187.7359667	155.9734501	14.1877544	13.55877661	45.47425272	7.414934054	7.37128482	7.637038237	3252.253133	38.73825161
67	HNO 919	HNO 919 Exp#2 Well #13 SARS-CoV-2-Delta Apical Day 6 Wash 21 Feb 22	SARS-CoV-2/ Delta	13	Day 6	21-Feb-22	Apical	3436.565933	5132.748098	0.975	97.66	577.6093084	3.954941034	12.8	138.661232	1.28	4.884539444	0.8	13.69419329	2431.352131	20	40.21429688	33.08902228	4	3.2	24.00828243	2.403920328	8.746560185	3.2	34.13805985	77.81400418
68	HNO 919	HNO 919 Exp#2 Well #13 SARS-CoV-2-Delta Basal Lateral Day 6 Wash 21 Feb 22	SARS-CoV-2/ Delta	13	Day 6	21-Feb-22	Basal Lateral	12413.21646	2872.917176	0.975	97.66	10450.41403	4.631570254	12.8	859.5040572	26.15032709	5.056990031	0.8	20.40790275	7483.172847	20	177.8733675	155.8891466	16.68047519	18.06731659	41.70791884	7.414934054	7.963855624	3.2	3508.233695	42.49424207
69	HNO 919	HNO 919 Exp#2 Well #18 Mock Infected VeroE6 Cells Apical Day 6 Wash 21 Feb 22	Mock (VERO E6 Cell Mock Pool)	18	Day 6	21-Feb-22	Apical	3493.971407	2336.702966	0.975	97.66	273.9799648	3.200570563	173.3128525	79.96024066	1.28	2.4	0.8	6.7055064	1001.709369	20	28.7896392	18.11397095	4	3.2	27.10554295	2.403920328	3.571861148	3.2	10.71982789	42.49424207
70	HNO 919	HNO 919 Exp#2 Well #18 Mock Infected VeroE6 Cells Basal Lateral Day 6 Wash 21 Feb 22	Mock (VERO E6 Cell Mock Pool)	18	Day 6	21-Feb-22	Basal Lateral	13522.13385	2384.958257	0.975	97.66	4443.96918	5.835257033	12.8	794.8129328	2.881750375	6.538676187	4.065088951	18.91994032	6370.480307	20	101.8460191	133.1063583	14.1877544	18.50647949	44.46236648	8.523538962	5.559509316	8.148282682	3147.088301	34.73727293
71	HNO 919	HNO 919 Exp#2 Well #19 Mock Infected VeroE6 Cells Apical Day 6 Wash 21 Feb 22	Mock (VERO E6 Cell Mock Pool)	19	Day 6	21-Feb-22	Apical	3600.635349	3087.984652	0.975	97.66	277.7614121	1.6	149.3731496	81.6863713	1.28	2.4	0.8	6.390187024	1192.640061	20	44.17888333	26.58717143	4	3.2	28.80067588	0.192	4.83807058	3.2	8.59231064	55.82594929
72	HNO 919	HNO 919 Exp#2 Well #19 Mock Infected VeroE6 Cells Basal Lateral Day 6 Wash 21 Feb 22	Mock (VERO E6 Cell Mock Pool)	19	Day 6	21-Feb-22	Basal Lateral	12327.12894	2471.016794	0.975	97.66	4238.854346	5.835257033	12.8	745.0930533	55.95013986	6.450790518	4.065088951	20.40790275	6727.558237	20	131.4280808	157.8264579	16.68047519	17.1832233	47.13718549	8.523538962	6.472368998	7.892766864	3391.34316	34.73727293
73	HNO 918	HNO 918 Exp# 1 Well #10 SARS-CoV-2-Beta Apical Day 3 Wash 11 Feb 22	SARS-CoV-2/ Beta	10	Day 3	11-Feb-22	Apical	1626.981431	2311.161017	164.2403719	97.66	876.9793112	6.906768852	231.334817	219.5373149	3.776108789	8.402537855	0.8	47.81341455	3359.943706	20	2302.300628	19.93427207	4	17.1832233	35.15934357	6.146466409	11.85526096	3.2	30.69746551	61.77769823
74	HNO 918	HNO 918 Exp# 1 Well #10 SARS-CoV-2-Beta Basal Lateral Day 3 Wash 11 Feb 22	SARS-CoV-2/ Beta	10	Day 3	11-Feb-22	Basal Lateral	9667.698975	1946.698189	23.32379625	97.66	20000	7.649832019	12.8	1071.615406	38.36710068	2.4	5.658244059	36.35281245	11419.70151	20	7825.023755	176.7806705	19.67412292	69.72647741	47.13718549	11.70589997	22.58351552	11.20005333	4532.895185	30.42191225
75	HNO 918	HNO 918 Exp# 1 Well #12 SARS-CoV-2-Beta Apical Day 6 Wash 14 Feb 22	SARS-CoV-2/ Beta	12	Day 6	14-Feb-22	Apical	1709.004631	1737.765974	48.08605311	97.66	1688.022994	4.631570254	1494.231314	35.32421558	1.28	7.688574459	0.8	41.63095195	4550.223501	20	1510.949686	25.77225652	4	29.40551514	34.39618673	7.414934054	5.457105509	3.2	24.64995989	72.71885398
76	HNO 918	HNO 918 Exp# 1 Well #12 SARS-CoV-2-Beta Basal Lateral Day 6 Wash 14 Feb 22	SARS-CoV-2/ Beta	12	Day 6	14-Feb-22	Basal Lateral	13954.40418	2856.645624	95.21918414	97.66	20000	8.802846727	12.8	748.1945638	79.05319145	11.11697913	9.524190038	42.21114747	13362.47297	20	13946.51558	306.9052463	21.40520829	185.5339815	54.14766098	14.28730388	45.53210997	18.74560061	5284.626362	34.73727293
77	HNO 918	HNO 918 Exp# 1 Well #1 SARS-CoV-2- ALPHA Apical Day 1 Wash 09 Feb 22	SARS-CoV-2/ Alpha	1	Day 1	9-Feb-22	Apical	1031.799072	2262.932191	0.975	97.66	247.3787426	4.056152499	12.8	97.69590019	1.28	6.028670632	0.8	3.881937408	807.1545445	20	9.046838302	10.01421286	4	3.2	40.57241465	6.459927949	2.594032422	3.2	13.58318546	35.48268413
78	HNO 918	HNO 918 Exp# 1 Well #1 SARS-CoV-2- ALPHA Basal Lateral Day 1 Wash 09 Feb 22	SARS-CoV-2/ Alpha	1	Day 1	9-Feb-22	Basal Lateral	5379.273354	1795.726206	0.975	97.66	5416.131913	4.793416652	12.8	332.3820453	6.560854095	2.4	2.772199592	7.938222404	3086.571497	20	56.12791336	66.1543782	10.48973961	14.63338401	48.09987839	7.503101116	5.048764789	3.2	1718.837078	13.43155668
79	HNO 918	HNO 918 Exp# 1 Well #2 SARS-CoV-2- ALPHA Apical Day 1 Wash 09 Feb 22	SARS-CoV-2/ Alpha	2	Day 1	9-Feb-22	Apical	1027.677046	1768.860516	0.975	97.66	348.8689793	1.6	12.8	187.5303178	1.28	2.4	3.895460189	4.125510309	1073.681934	20	5.828428556	10.61113028	4	3.2	41.64436698	3.745243424	2.353919215	3.2	15.30687459	28.2157586
80	HNO 918	HNO 918 Exp# 1 Well #2 SARS-CoV-2- ALPHA Basal Lateral Day 1 Wash 09 Feb 22	SARS-CoV-2/ Alpha	2	Day 1	9-Feb-22	Basal Lateral	4395.031687	1742.964959	0.975	97.66	4164.653702	4.793416652	12.8	282.1295241	5.57991741	2.4	3.895460189	8.614719196	3600.410655	20	30.34267327	57.39221986	10.48973961	13.20156982	45.78302904	6.997766395	4.513531947	3.2	1773.140284	4.9
81	HNO 918	HNO 918 Exp# 1 Well #14 B.1.2 Apical Day 1 Wash 09 Feb 22	SARS-CoV-2/ B.1.2	14	Day 1	9-Feb-22	Apical	743.0531452	851.8711522	0.975	97.66	237.0801789	1.6	892.0574005	111.7825541	1.28	2.4	0.8	4.044371606	805.3693841	20	8.893294454	9.397519153	4	3.2	41.64436698	5.251668045	2.353919215	3.2	13.23899268	28.2157586
82	HNO 918	HNO 918 Exp# 1 Well #14 B.1.2 Basal Lateral Day 1 Wash 09 Feb 22	SARS-CoV-2/ B.1.2	14	Day 1	9-Feb-22	Basal Lateral	5585.182071	1904.264214	0.975	97.66	5432.526035	4.793416652	12.8	407.0327905	1.28	2.4	3.895460189	8.216930156	4142.19914	20	52.86752991	68.32598091	9.3095465	8.377834784	44.42832321	6.459927949	6.09132315	3.2	1821.385297	13.43155668
83	HNO 918	HNO 918 Exp# 1 Well #15 B.1.2 Apical Day 1 Wash 09 Feb 22	SARS-CoV-2/ B.1.2	15	Day 1	9-Feb-22	Apical	798.5332222	2021.659162	0.975	97.66	230.8262977	3.646872278	1453.611729	179.2614909	1.28	2.4	0.8	4.368629657	1017.914213	20	12.98157173	10.21525657	4	3.2	39.48383527	5.251668045	4.621425417	3.2	13.9275537	38.74227163
84	HNO 918	HNO 918 Exp# 1 Well #15 B.1.2 Basal Lateral Day 1 Wash 09 Feb 22	SARS-CoV-2/ B.1.2	15	Day 1	9-Feb-22	Basal Lateral	4843.909255	2362.620957	0.975	97.66	3720.00647	4.793416652	12.8	403.2439916	44.2640877	6.712650704	3.895460189	11.54785481	3544.748614	20	77.37361224	57.07741549	11.57418585	16.00563527	43.74197035	6.997766395	7.501392965	6.920934487	2124.574624	4.9
85	HNO 918	HNO 918 Exp# 3 Well #1 SARS-CoV-2- Omicron Apical Day 1 Wash 30 Mar 2022	SARS-CoV-2/Omicron	1	Day 1	30-Mar-22	Apical	2270.180931	1901.380252	0.975	97.66	419.3534569	4.793416652	1455.757235	936.311844	1.28	2.4	2.772199592	30.36117629	1427.610671	20	19.67800059	10.01421286	4	8.377834784	49.71606696	6.997766395	7.103602315	3.2	31.59655117	28.2157586
86	HNO 918	HNO 918 Exp# 3 Well #1 SARS-CoV-2- Omicron Basal Lateral Day 1 Wash 30 Mar 2022	SARS-CoV-2/Omicron	1	Day 1	30-Mar-22	Basal Lateral	17867.54759	1941.767887	0.975	97.66	11300.63968	6.623218547	12.8	1324.600351	1.28	2.4	6.041608325	14.31091602	5238.886584	20	53.52576693	64.3915764	14.43903643	18.60747283	48.42559525	8.437044247	3.966989216	3.2	2799.052643	24.03649935
87	HNO 918	HNO 918 Exp# 3 Well #2 SARS-CoV-2- Omicron Apical Day 1 Wash 30 Mar 2022	SARS-CoV-2/Omicron	2	Day 1	30-Mar-22	Apical	2124.681228	1388.155644	0.975	97.66	509.4682798	4.056152499	915.6473816	489.9572482	1.28	2.4	0.8	20.21417852	1237.02982	20	17.42773607	5.027075749	4	10.09938406	40.93153246	3.745243424	4.077296446	3.2	46.17995728	31.99569498
88	HNO 918	HNO 918 Exp# 3 Well #2 SARS-CoV-2- Omicron Basal Lateral Day 1 Wash 30 Mar 2022	SARS-CoV-2/Omicron	2	Day 1	30-Mar-22	Basal Lateral	22746.21664	1899.457684	0.975	97.66	9353.92343	7.153708584	12.8	1566.810937	15.88267921	2.4	7.08009355	21.23637662	6295.893	20	75.93911921	70.09784652	16.92146374	25.63266177	56.49909544	8.437044247	4.728882441	3.2	3058.013861	24.03649935
89	HNO 918	HNO 918 Exp# 1 Well #3 SARS-CoV-2- ALPHA Apical Day 3 Wash 11 Feb 22	SARS-CoV-2/ Alpha	3	Day 3	11-Feb-22	Apical	1969.476198	1503.673647	188.5630253	97.66	768.3444984	8.137038933	366.3845788	419.9834482	1.28	6.57538521	4.981987021	34.93228919	3081.328881	20	2129.006655	19.60987987	9.3095465	23.39380133	38.74838302	9.291625557	12.04582257	3.2	52.40595427	38.74227163
90	HNO 918	HNO 918 Exp# 1 Well #3 SARS-CoV-2- ALPHA Basal Lateral Day 3 Wash 11 Feb 22	SARS-CoV-2/ Alpha	3	Day 3	11-Feb-22	Basal Lateral	8749.822608	2519.75615	51.34527377	97.66	6726.899335	7.656866982	12.8	1275.179346	18.00891694	5.892599	8.606155836	23.59513824	7626.29466	20	6056.449464	158.7899719	18.43274652	87.98645751	48.42559525	14.0506283	30.65923047	15.19142117	4320.967381	24.03649935
91	HNO 918	HNO 918 Exp# 1 Well #4 SARS-CoV-2- ALPHA Apical Day 3 Wash 11 Feb 22	SARS-CoV-2/ Alpha	4	Day 3	11-Feb-22	Apical	1850.467943	1747.759647	241.0286651	97.66	949.6985868	8.137038933	846.7203214	468.042383	1.28	9.219265185	7.08009355	38.40609536	3653.832972	20	2806.010197	24.01966475	11.57418585	29.88230569	40.93153246	10.08507598	15.6095952	3.2	54.98682197	35.48268413
92	HNO 918	HNO 918 Exp# 1 Well #4 SARS-CoV-2- ALPHA Basal Lateral Day 3 Wash 11 Feb 22	SARS-CoV-2/ Alpha	4	Day 3	11-Feb-22	Basal Lateral	7818.99588	1609.813327	54.01774118	97.66	20000	7.656866982	12.8	1592.700323	20.07271289	9.289781089	8.101229228	28.98345086	6889.685138	20	5083.21696	206.7309008	16.12641016	109.2262396	49.71606696	14.6226776	36.86330994	15.69617629	4761.338376	31.99569498
93	HNO 918	HNO 918 Exp# 1 Well #16 B.1.2 Apical Day 3 Wash 11 Feb 22	SARS-CoV-2/ B.1.2	16	Day 3	11-Feb-22	Apical	4825.566148	1826.443713	112.9867758	97.66	2916.366504	8.137038933	12.8	473.6009326	1.28	2.4	3.895460189	36.1948318	5567.782917	20	4944.230346	100.2411458	12.58485991	61.30575218	38.00476677	6.459927949	14.46837491	3.2	1360.165161	38.74227163
94	HNO 918	HNO 918 Exp# 1 Well #16 B.1.2 Basal Lateral Day 3 Wash 11 Feb 22	SARS-CoV-2/ B.1.2	16	Day 3	11-Feb-22	Basal Lateral	6953.302091	2426.588024	149.5063297	97.66	4090.004964	9.04086374	12.8	468.042383	1.28	2.4	0.8	37.41863009	4424.774033	20	4365.53067	107.118087	10.48973961	66.2635551	34.5473885	9.291625557	17.5093678	3.2	1518.660677	41.81834174
95	HNO 918	HNO 918 Exp# 1 Well #17 B.1.2 Apical Day 3 Wash 11 Feb 22	SARS-CoV-2/ B.1.2	17	Day 3	11-Feb-22	Apical	4301.638877	3271.577991	309.0960469	97.66	688.9361018	8.597515954	12.8	384.7640244	1.28	7.12579631	0.8	57.39423696	3850.729464	20	4985.080682	52.78697768	9.3095465	50.06066885	36.49161182	7.503101116	16.56414519	3.2	50.93564425	64.59466215
96	HNO 918	HNO 918 Exp# 1 Well #17 B.1.2 Basal Lateral Day 3 Wash 11 Feb 22	SARS-CoV-2/ B.1.2	17	Day 3	11-Feb-22	Basal Lateral	17363.81365	4482.288668	51.64578717	97.66	20000	8.137038933	12.8	1585.074554	93.97399264	6.301550608	7.08009355	29.10151852	9573.035483	20	8507.948756	254.5259513	19.15441269	113.3047985	52.24099568	10.08507598	35.04434914	19.20121473	4449.745964	24.03649935
97	HNO 918	HNO 918 Exp# 3 Well #3 SARS-CoV-2- Omicron Apical Day 3 Wash 01 Apr 22	SARS-CoV-2/Omicron	3	Day 3	1-Apr-22	Apical	3669.13996	1789.968322	78.11886353	97.66	1319.472065	6.623218547	12.8	597.0753242	1.28	2.4	0.8	36.58952745	2757.446366	20	881.808529	10.01421286	4	18.60747283	25.54149997	5.251668045	7.203404572	3.2	111.8716203	80.81689699
98	HNO 918	HNO 918 Exp# 3 Well #3 SARS-CoV-2- Omicron Basal Lateral Day 3 Wash 01 Apr 22	SARS-CoV-2/Omicron	3	Day 3	1-Apr-22	Basal Lateral	22616.29045	2337.440918	20.09187041	97.66	7411.392454	7.656866982	12.8	3348.835418	37.83430202	8.516600704	10.10144497	32.7245151	8126.100682	20	3670.127161	122.2141666	17.68925168	60.91825289	50.35410833	10.82950928	8.383529119	9.031255064	4446.086822	35.48268413
99	HNO 918	HNO 918 Exp# 3 Well #4 SARS-CoV-2- Omicron Apical Day 3 Wash 01 Apr 22	SARS-CoV-2/Omicron	4	Day 3	1-Apr-22	Apical	2985.371607	1864.861555	31.3959042	97.66	739.2943325	6.623218547	12.8	819.3637301	1.28	2.4	3.895460189	33.03978744	2429.368684	20	444.6643157	12.57474383	4	19.84981494	37.25263562	8.437044247	9.058582813	3.2	106.1512662	44.74203853
100	HNO 918	HNO 918 Exp# 3 Well #4 SARS-CoV-2- Omicron Basal Lateral Day 3 Wash 01 Apr 22	SARS-CoV-2/Omicron	4	Day 3	1-Apr-22	Basal Lateral	29150.60239	2936.970191	18.81274622	97.66	6403.977062	7.153708584	12.8	3499.834349	32.89746836	7.402317111	8.101229228	33.07919929	6987.423055	20	2000.684903	129.7036688	16.92146374	53.36470819	50.67138823	10.08507598	9.819582421	9.031255064	4090.804659	35.48268413
101	HNO 918	HNO 918 Exp# 1 Well #5 SARS-CoV-2- ALPHA Apical Day 6 Wash 14 Feb 22	SARS-CoV-2/ Alpha	5	Day 6	14-Feb-22	Apical	3031.689301	1955.236271	122.4981587	347.2227007	1536.46788	5.453868337	1225.782173	246.8748201	1.28	8.797114649	0.8	44.65879452	2793.779056	20	1212.63309	31.64591198	4	33.40281695	28.28214918	6.459927949	10.19623955	3.2	47.27429668	62.36414416
102	HNO 918	HNO 918 Exp# 1 Well #5 SARS-CoV-2- ALPHA Basal Lateral Day 6 Wash 14 Feb 22	SARS-CoV-2/ Alpha	5	Day 6	14-Feb-22	Basal Lateral	6355.036267	1563.894806	125.2695245	97.66	20000	8.821192773	12.8	1802.816427	14.46625798	11.35307372	8.101229228	36.43164039	7458.441174	20	6621.514563	264.4982552	19.85632083	201.1051818	51.92926387	14.33903429	46.84848227	20.19450565	8088.111143	19.26146949
103	HNO 918	HNO 918 Exp# 1 Well #6 SARS-CoV-2- ALPHA Apical Day 6 Wash 14 Feb 22	SARS-CoV-2/ Alpha	6	Day 6	14-Feb-22	Apical	4559.605799	1578.240993	116.8091316	689.9681591	1978.926637	6.623218547	1603.026354	450.7754878	1.28	30.1930633	0.8	61.39574248	2960.767622	20	3018.460111	72.48026428	9.3095465	62.07800869	39.48383527	8.437044247	20.4621872	3.2	63.16157644	75.02575313
104	HNO 918	HNO 918 Exp# 1 Well #6 SARS-CoV-2- ALPHA Basal Lateral Day 6 Wash 14 Feb 22	SARS-CoV-2/ Alpha	6	Day 6	14-Feb-22	Basal Lateral	29467.49877	1772.697782	248.0814124	601.7867357	20000	10.67870104	12.8	10051.20836	66.30233615	41.00537327	13.97578838	115.3062252	10893.86711	20	13432.802	656.2207286	21.20765423	469.7626168	57.68197754	17.24214093	89.59396859	46.84731168	11660.28604	41.81834174
105	HNO 918	HNO 918 Exp# 1 Well #18 B.1.2 Apical Day 6 Wash 14 Feb 22	SARS-CoV-2/ B.1.2	18	Day 6	14-Feb-22	Apical	834.6661439	1167.164239	22.97887618	97.66	768.4581731	4.793416652	2012.413058	16.57379189	1.28	7.818671169	0.8	18.20858752	2930.760111	20	346.9897722	19.39504525	4	19.84981494	38.74838302	6.459927949	2.232268384	3.2	26.11220147	50.21923732
106	HNO 918	HNO 918 Exp# 1 Well #18 B.1.2 Basal Lateral Day 6 Wash 14 Feb 22	SARS-CoV-2/ B.1.2	18	Day 6	14-Feb-22	Basal Lateral	11324.42234	1801.484609	62.21953701	97.66	20000	8.597515954	12.8	2217.165437	25.2757591	10.49513378	11.08403249	27.99970865	7474.633154	20	8810.74747	215.0629603	20.54023095	163.1974561	52.24099568	13.45843963	22.19896302	16.19985229	8887.307759	47.53644184
107	HNO 918	HNO 918 Exp# 1 Well #19 B.1.2 Apical Day 6 Wash 14 Feb 22	SARS-CoV-2/ B.1.2	19	Day 6	14-Feb-22	Apical	2809.970271	1170.018005	22.97887618	97.66	1349.395261	4.056152499	1537.034955	31.97029811	1.28	2.4	0.8	22.80887513	2099.261518	20	333.033819	23.75998705	4	23.39380133	28.28214918	3.745243424	2.353919215	3.2	25.05706527	95.00502864
108	HNO 918	HNO 918 Exp# 1 Well #19 B.1.2 Basal Lateral Day 6 Wash 14 Feb 22	SARS-CoV-2/ B.1.2	19	Day 6	14-Feb-22	Basal Lateral	23486.20248	2176.927974	63.58218283	97.66	11274.63135	7.656866982	12.8	1469.503503	14.82428429	2.4	10.10144497	24.61735222	8685.156714	20	12065.47769	207.5641568	18.43274652	190.2193498	51.61645166	12.20324809	27.83587625	14.17850712	5726.103157	24.03649935
109	HNO 918	HNO 918 Exp# 3 Well #5 SARS-CoV-2- Omicron Apical Day 6 Wash 04 Apr 22	SARS-CoV-2/Omicron	5	Day 6	4-Apr-22	Apical	1708.353978	4213.415613	42.80933422	97.66	651.999272	5.453868337	1384.748466	135.2923376	1.28	22.16504467	2.772199592	24.22418036	4692.398269	20	949.0724101	12.84191637	9.3095465	68.87653898	40.93153246	7.503101116	39.11663004	3.2	50.56857893	52.80434352
110	HNO 918	HNO 918 Exp# 3 Well #5 SARS-CoV-2- Omicron Basal Lateral Day 6 Wash 04 Apr 22	SARS-CoV-2/Omicron	5	Day 6	4-Apr-22	Basal Lateral	33170.12612	2652.974327	44.13395975	97.66	20000	8.137038933	12.8	4887.593666	91.48948844	7.263949833	9.107685947	36.1948318	7497.36821	20	6179.617405	190.1568936	19.15441269	138.9376223	52.24099568	10.08507598	18.14884464	11.88105968	5824.213633	44.74203853
111	HNO 918	HNO 918 Exp# 3 Well #6 SARS-CoV-2- Omicron Apical Day 6 Wash 04 Apr 22	SARS-CoV-2/Omicron	6	Day 6	4-Apr-22	Apical	2111.886134	4151.397275	52.24404526	97.66	761.9704044	4.793416652	728.4496593	117.7298415	1.28	14.69036079	0.8	28.82603371	3371.220138	20	1072.811951	14.96705921	4	58.1790779	35.72128769	7.503101116	31.70670832	3.2	55.17154788	66.77209867
112	HNO 918	HNO 918 Exp# 3 Well #6 SARS-CoV-2- Omicron Basal Lateral Day 6 Wash 04 Apr 22	SARS-CoV-2/Omicron	6	Day 6	4-Apr-22	Basal Lateral	33544.03597	2329.695378	49.21429365	97.66	20000	9.883977026	12.8	6117.761397	91.16352289	10.49513378	11.08403249	44.10388085	9531.155835	20	11014.43189	199.16018	21.53559927	112.055029	58.85109852	13.45843963	19.62639459	13.16074388	7487.770415	47.53644184
113	HNO 919	HNO 919 Exp# 2 Well #1 SARS-CoV-2- ALPHA Apical Day 1 Wash 23 Feb 22	SARS-CoV-2/ Alpha	1	Day 1	23-Feb-22	Apical	274	1672.04492	7.873846334	97.66	161.5827501	1.6	2054.457566	73.41908083	1.28	2.4	0.8	2.490784109	371.0494419	20	13.55123824	1.6	4	3.2	29.16173504	3.745243424	2.947179932	3.2	2.919303712	13.43155668
114	HNO 919	HNO 919 Exp# 2 Well #1 SARS-CoV-2- ALPHA Basal Lateral Day 1 Wash 23 Feb 22	SARS-CoV-2/ Alpha	1	Day 1	23-Feb-22	Basal Lateral	6499.299955	2508.101981	7.873846334	97.66	7038.599687	6.059449588	1505.007335	477.037183	1.28	2.4	4.981987021	7.499792278	4016.437373	20	98.98884974	44.96678236	11.57418585	21.05937205	46.78405768	7.503101116	7.103602315	3.2	2980.394055	13.43155668
115	HNO 919	HNO 919 Exp# 2 Well #2 SARS-CoV-2- ALPHA Apical Day 1 Wash 23 Feb 22	SARS-CoV-2/ Alpha	2	Day 1	23-Feb-22	Apical	1667.025441	3612.145202	0.975	97.66	298.1966319	4.056152499	1453.611729	298.3621731	1.28	12.79504242	2.772199592	8.137321575	1461.047007	20	32.00986176	9.397519153	4	3.2	39.48383527	5.251668045	10.94249792	3.2	10.14805312	28.2157586
116	HNO 919	HNO 919 Exp# 2 Well #2 SARS-CoV-2- ALPHA Basal Lateral Day 1 Wash 23 Feb 22	SARS-CoV-2/ Alpha	2	Day 1	23-Feb-22	Basal Lateral	6607.958769	2735.782899	0.975	97.66	5435.521661	5.453868337	1462.191568	654.8014254	5.346346136	4.813493168	4.981987021	8.137321575	4131.788744	20	82.38573655	49.60186413	11.57418585	18.60747283	49.07327469	7.503101116	8.480526476	3.2	2784.343615	13.43155668
117	HNO 919	HNO 919 Exp# 2 Well #14 B.1.2 Apical Day 1 Wash 23 Feb 22	SARS-CoV-2/ B.1.2	14	Day 1	23-Feb-22	Apical	4395.031687	4311.585071	0.975	97.66	915.3598895	4.056152499	1003.840657	996.0767555	1.28	11.4966063	0.8	21.4722558	2019.713892	20	40.83680347	15.37331321	4	3.2	31.29649518	1.285254769	11.49644461	3.2	17.72834615	38.74227163
118	HNO 919	HNO 919 Exp# 2 Well #14 B.1.2 Basal Lateral Day 1 Wash 23 Feb 22	SARS-CoV-2/ B.1.2	14	Day 1	23-Feb-22	Basal Lateral	14962.18768	3324.748107	0.975	97.66	5873.027273	4.056152499	336.7478154	1102.149603	7.744572767	2.4	0.8	12.10116601	5877.340823	20	50.51126093	46.0448287	9.3095465	3.2	43.74197035	6.459927949	6.903261425	3.2	2775.742737	4.9
119	HNO 919	HNO 919 Exp# 2 Well #15 B.1.2 Apical Day 1 Wash 23 Feb 22	SARS-CoV-2/ B.1.2	15	Day 1	23-Feb-22	Apical	1222.99752	1957.160565	0.975	97.66	299.7886987	1.6	1414.927473	402.702301	1.28	9.713798158	0.8	8.376095683	1488.60145	20	34.93496222	8.758110785	4	3.2	31.71331244	1.285254769	6.193800278	3.2	11.52045066	19.26146949
120	HNO 919	HNO 919 Exp# 2 Well #15 B.1.2 Basal Lateral Day 1 Wash 23 Feb 22	SARS-CoV-2/ B.1.2	15	Day 1	23-Feb-22	Basal Lateral	7418.045369	2448.896002	0.975	97.66	5093.206902	5.453868337	2195.311156	1143.909993	30.62631322	16.90375452	4.981987021	10.24182095	6431.264638	20	115.7938568	62.13241311	13.53637365	14.63338401	46.45176514	7.503101116	7.895556639	3.2	3314.975092	13.43155668
121	HNO 919	HNO 919 Exp# 3 Well #1 SARS-CoV-2- Omicron Apical Day 1 Wash 30 Mar 2022	SARS-CoV-2/Omicron	1	Day 1	30-Mar-22	Apical	3192.423781	2036.108439	0.975	97.66	662.2476016	4.056152499	1044.931008	437.9621676	1.28	2.4	0.8	16.67408114	1400.547567	20	25.09677483	9.397519153	4	3.2	36.49161182	5.251668045	9.630318812	3.2	23.65342494	103.1558956
122	HNO 919	HNO 919 Exp# 3 Well #1 SARS-CoV-2- Omicron Basal Lateral Day 1 Wash 30 Mar 2022	SARS-CoV-2/Omicron	1	Day 1	30-Mar-22	Basal Lateral	12816.49388	1554.332362	0.975	97.66	11060.71638	6.059449588	12.8	769.5601244	1.28	2.4	8.101229228	10.36066827	5678.294543	20	61.68229597	82.02773359	14.43903643	23.39380133	50.35410833	10.08507598	3.632762822	3.2	2639.774009	28.2157586
123	HNO 919	HNO 919 Exp# 3 Well #2 SARS-CoV-2- Omicron Apical Day 1 Wash 30 Mar 2022	SARS-CoV-2/Omicron	2	Day 1	30-Mar-22	Apical	1969.476198	1351.915296	0.975	97.66	487.1229713	4.056152499	1058.542978	461.6779424	1.28	2.4	0.8	15.8079894	1056.683454	20	12.51224452	7.394817902	4	3.2	39.48383527	3.745243424	5.988545674	3.2	17.381797	55.30295549
124	HNO 919	HNO 919 Exp# 3 Well #2 SARS-CoV-2- Omicron Basal Lateral Day 1 Wash 30 Mar 2022	SARS-CoV-2/Omicron	2	Day 1	30-Mar-22	Basal Lateral	13693.52809	2109.370839	0.975	97.66	4885.017854	5.453868337	12.8	803.6257206	1.28	2.4	4.981987021	10.51909248	5779.809075	20	52.05287392	68.28361613	14.43903643	19.84981494	48.42559525	7.503101116	3.293085426	3.2	2964.714211	24.03649935
125	HNO 919	HNO 919 Exp# 2 Well #3 SARS-CoV-2- ALPHA Apical Day 3 Wash 25 Feb 22	SARS-CoV-2/ Alpha	3	Day 3	25-Feb-22	Apical	1340.677129	3109.423782	44.13395975	97.66	278.5597586	4.056152499	1337.144541	311.6442066	1.28	2.4	0.8	33.67045331	1288.22248	20	797.2620175	37.36207498	4	19.84981494	39.48383527	5.251668045	6.295983767	3.2	23.30308674	13.43155668
126	HNO 919	HNO 919 Exp# 2 Well #3 SARS-CoV-2- ALPHA Basal Lateral Day 3 Wash 25 Feb 22	SARS-CoV-2/ Alpha	3	Day 3	25-Feb-22	Basal Lateral	9802.308136	2934.035179	35.73655043	97.66	4592.876919	7.656866982	12.8	1049.967398	17.73850293	6.506838801	6.563223091	23.98828531	5186.76312	20	4821.074675	179.5326524	13.53637365	82.14492311	45.78302904	12.20324809	33.89961963	10.07364245	3475.479923	28.2157586
127	HNO 919	HNO 919 Exp# 2 Well #4 SARS-CoV-2- ALPHA Apical Day 3 Wash 25 Feb 22	SARS-CoV-2/ Alpha	4	Day 3	25-Feb-22	Apical	2338.771408	2904.693385	47.34621997	97.66	342.7951359	5.453868337	344.3207701	559.5435846	1.28	6.301550608	2.772199592	40.38251376	1696.186351	20	732.1062282	48.07614697	4	19.84981494	38.00476677	6.459927949	8.480526476	3.2	26.81677209	24.03649935
128	HNO 919	HNO 919 Exp# 2 Well #4 SARS-CoV-2- ALPHA Basal Lateral Day 3 Wash 25 Feb 22	SARS-CoV-2/ Alpha	4	Day 3	25-Feb-22	Basal Lateral	11347.28307	2564.452151	35.35822205	97.66	20000	7.656866982	12.8	1579.758474	32.59131312	7.540895065	8.606155836	27.99970865	6158.038368	20	5982.575085	196.7280531	19.15441269	75.4365524	52.24099568	13.45843963	27.04324684	13.67025682	3723.678174	28.2157586
129	HNO 919	HNO 919 Exp# 2 Well #16 B.1.2 Apical Day 3 Wash 25 Feb 22	SARS-CoV-2/ B.1.2	16	Day 3	25-Feb-22	Apical	2301.434098	3876.14716	63.98846069	97.66	351.7008344	6.623218547	775.9962484	139.1435308	1.28	5.418359233	0.8	13.75892992	1527.639431	20	687.3506803	55.94801987	4	26.72131871	30.02618642	6.459927949	14.37996061	3.2	28.22866335	35.48268413
130	HNO 919	HNO 919 Exp# 2 Well #16 B.1.2 Basal Lateral Day 3 Wash 25 Feb 22	SARS-CoV-2/ B.1.2	16	Day 3	25-Feb-22	Basal Lateral	7698.780572	2246.494828	11.04589289	97.66	5861.875825	6.059449588	12.8	825.7467796	9.270683247	2.4	6.041608325	10.28143954	5451.77484	20	2062.869027	125.6775357	12.58485991	33.40281695	45.78302904	9.291625557	9.913977436	7.452106119	4168.868318	19.26146949
131	HNO 919	HNO 919 Exp# 2 Well #17 B.1.2 Apical Day 3 Wash 25 Feb 22	SARS-CoV-2/ B.1.2	17	Day 3	25-Feb-22	Apical	2595.505834	4163.395458	40.77294694	97.66	678.0280684	7.153708584	247.5055208	164.0944822	1.28	7.957863639	0.8	14.46857945	1480.027825	20	510.1585236	24.08437636	4	23.39380133	11.93763926	5.251668045	14.37996061	3.2	45.45145041	38.74227163
132	HNO 919	HNO 919 Exp# 2 Well #17 B.1.2 Basal Lateral Day 3 Wash 25 Feb 22	SARS-CoV-2/ B.1.2	17	Day 3	25-Feb-22	Basal Lateral	8777.347665	2384.904595	9.655369892	97.66	8744.471213	6.059449588	12.8	1097.870091	20.00692751	2.4	4.981987021	11.0336798	5366.229231	20	1403.59464	113.0855252	13.53637365	31.91376301	48.42559525	8.437044247	10.66371351	6.920934487	4324.597555	24.03649935
133	HNO 919	HNO 919 Exp# 3 Well #3 SARS-CoV-2- Omicron Apical Day 3 Wash 01 Apr 22	SARS-CoV-2/Omicron	3	Day 3	1-Apr-22	Apical	1677.389856	1247.106757	31.80871035	97.66	544.5935107	4.056152499	12.8	453.7042926	1.28	2.4	0.8	17.6971858	1749.273259	20	480.1935915	8.428750272	4	16.00563527	31.71331244	3.745243424	7.003556177	3.2	46.54452695	52.80434352
134	HNO 919	HNO 919 Exp# 3 Well #3 SARS-CoV-2- Omicron Basal Lateral Day 3 Wash 01 Apr 22	SARS-CoV-2/Omicron	3	Day 3	1-Apr-22	Basal Lateral	17044.89772	2154.722261	7.873846334	97.66	20000	6.059449588	12.8	1281.980864	13.00293277	2.4	6.041608325	15.09904347	7253.046695	20	1240.814536	110.7810946	16.12641016	50.06066885	52.24099568	8.437044247	5.312656291	3.2	2911.274337	24.03649935
135	HNO 919	HNO 919 Exp# 3 Well #4 SARS-CoV-2- Omicron Apical Day 3 Wash 01 Apr 22	SARS-CoV-2/Omicron	4	Day 3	1-Apr-22	Apical	2613.560555	1250.915505	18.81274622	97.66	505.8779456	4.056152499	12.8	516.6970236	1.28	2.4	0.8	20.05690621	1688.002474	20	224.6931346	11.56820387	4	8.377834784	32.53757708	3.745243424	6.499495312	3.2	27.87534702	52.80434352
136	HNO 919	HNO 919 Exp# 3 Well #4 SARS-CoV-2- Omicron Basal Lateral Day 3 Wash 01 Apr 22	SARS-CoV-2/Omicron	4	Day 3	1-Apr-22	Basal Lateral	19069.05737	2212.667483	17.4341037	97.66	20000	6.059449588	12.8	1112.841288	17.19441434	2.4	4.981987021	13.40393669	5656.42606	20	660.0630677	109.1770517	16.12641016	37.71742068	49.71606696	8.872929152	4.513531947	3.2	2667.394656	19.26146949
137	HNO 919	HNO 919 Exp# 2 Well #5 SARS-CoV-2- ALPHA Apical Day 6 Wash 28 Feb 22	SARS-CoV-2/ Alpha	5	Day 6	28-Feb-22	Apical	1498.002814	2681.213261	46.07714727	367.1293414	988.4331829	8.597515954	766.0740351	174.9498857	1.28	58.945522	0.8	20.60734472	2875.718381	20	567.4893188	19.89453846	4	39.5711038	22.10923361	6.459927949	13.22176842	3.2	59.43399009	44.74203853
138	HNO 919	HNO 919 Exp# 2 Well #5 SARS-CoV-2- ALPHA Basal Lateral Day 6 Wash 28 Feb 22	SARS-CoV-2/ Alpha	5	Day 6	28-Feb-22	Basal Lateral	13589.22389	1786.130021	176.7404645	436.780475	20000	9.04086374	12.8	5205.057096	18.54670356	64.50587085	11.08403249	70.68139399	8812.65526	20	10596.30415	677.7334243	21.20765423	326.9646543	52.24099568	24.73847648	104.0521695	39.06540541	7385.791732	41.81834174
139	HNO 919	HNO 919 Exp# 2 Well #6 SARS-CoV-2- ALPHA Apical Day 6 Wash 28 Feb 22	SARS-CoV-2/ Alpha	6	Day 6	28-Feb-22	Apical	1056.399842	2834.334686	39.37837198	417.7103338	704.7009939	1.6	434.4749177	114.4320048	1.28	59.44867851	0.8	19.23115735	2342.504615	20	157.2659048	11.75456523	4	40.48488785	30.87643364	5.251668045	4.83591638	3.2	42.54591788	35.48268413
140	HNO 919	HNO 919 Exp# 2 Well #6 SARS-CoV-2- ALPHA Basal Lateral Day 6 Wash 28 Feb 22	SARS-CoV-2/ Alpha	6	Day 6	28-Feb-22	Basal Lateral	11874.48057	2705.568301	242.0965184	710.8795469	20000	9.883977026	12.8	4884.247166	20.66270228	85.34655152	10.10144497	79.25696913	7264.813654	20	6939.415209	352.3856843	19.85632083	505.4235308	51.30254477	29.44821152	177.3799196	43.32161754	7166.293284	35.48268413
141	HNO 919	HNO 919 Exp# 2 Well #18 B.1.2 Apical Day 6 Wash 28 Feb 22	SARS-CoV-2/ B.1.2	18	Day 6	28-Feb-22	Apical	274	93.23934381	0.975	97.66	10	1.6	1590.273	6.911849982	1.28	2.4	0.8	0.32	0.32	20	1.28	1.6	4	3.2	1.6	0.192	0.65	3.2	1.28	4.9
142	HNO 919	HNO 919 Exp# 2 Well #18 B.1.2 Basal Lateral Day 6 Wash 28 Feb 22	SARS-CoV-2/ B.1.2	18	Day 6	28-Feb-22	Basal Lateral	274	4363.74503	0.975	97.66	197.2690548	1.6	12.8	486.0074221	1.28	2.4	0.8	0.32	0.640849699	20	1.28	1.6	4	3.2	1.6	0.192	0.65	3.2	21.55481256	4.9
143	HNO 919	HNO 919 Exp# 2 Well #19 B.1.2 Apical Day 6 Wash 28 Feb 22	SARS-CoV-2/ B.1.2	19	Day 6	28-Feb-22	Apical	2762.70885	2901.760037	11.04589289	97.66	753.7504023	4.056152499	901.5145669	13.806928	1.28	15.13085446	0.8	11.62692464	2044.918393	20	63.30442286	18.88912605	4	16.00563527	36.49161182	3.745243424	2.474483581	3.2	47.27429668	38.74227163
144	HNO 919	HNO 919 Exp# 2 Well #19 B.1.2 Basal Lateral Day 6 Wash 28 Feb 22	SARS-CoV-2/ B.1.2	19	Day 6	28-Feb-22	Basal Lateral	31627.97523	3421.370573	40.42724469	97.66	20000	7.656866982	12.8	2053.896516	26.96948492	11.4966063	7.08009355	22.14056747	8487.799169	20	7223.471105	172.2668797	19.15441269	99.9396696	55.30181802	10.82950928	22.36314622	15.69617629	7642.005745	38.74227163
145	HNO 919	HNO 919 Exp# 3 Well #5 SARS-CoV-2- Omicron Apical Day 6 Wash 04 Apr 22	SARS-CoV-2/Omicron	5	Day 6	4-Apr-22	Apical	1687.732574	3592.345644	52.8387135	97.66	623.892579	4.793416652	980.8346793	194.5281994	1.28	11.42482103	0.8	16.75279773	4298.361398	20	838.0126159	8.973983213	4	62.46278787	35.72128769	5.251668045	32.32472643	3.2	32.30819342	47.53644184
146	HNO 919	HNO 919 Exp# 3 Well #5 SARS-CoV-2- Omicron Basal Lateral Day 6 Wash 04 Apr 22	SARS-CoV-2/Omicron	5	Day 6	4-Apr-22	Basal Lateral	15801.28919	1550.50776	22.97887618	97.66	20000	7.153708584	12.8	1784.884989	1.28	2.4	8.101229228	16.83151141	7638.742416	20	3524.372512	151.6569437	18.43274652	77.5772328	50.35410833	10.08507598	7.501392965	8.507090689	3905.278065	28.2157586
147	HNO 919	HNO 919 Exp# 3 Well #6 SARS-CoV-2- Omicron Apical Day 6 Wash 04 Apr 22	SARS-CoV-2/Omicron	6	Day 6	4-Apr-22	Apical	1930.071903	4386.831301	48.28534822	97.66	793.9111842	5.453868337	669.294658	143.6148785	1.28	13.59416232	3.895460189	16.63472173	3632.373472	20	1054.186454	11.56820387	4	71.08755469	46.45176514	6.459927949	40.12369489	3.2	35.34272435	57.72424235
148	HNO 919	HNO 919 Exp# 3 Well #6 SARS-CoV-2- Omicron Basal Lateral Day 6 Wash 04 Apr 22	SARS-CoV-2/Omicron	6	Day 6	4-Apr-22	Basal Lateral	23089.10122	1547.639449	36.48484258	97.66	20000	7.153708584	12.8	2305.958901	18.88087642	2.4	6.563223091	19.42777608	7477.876279	20	5867.33418	198.7432947	14.43903643	107.6442933	51.61645166	10.08507598	10.3368634	10.07364245	4391.300651	38.74227163
149	HNO 919	HNO 919 Exp# 2 Well #10 SARS-CoV-2-Beta Apical Day 3 Wash 25 Feb 22	SARS-CoV-2/ Beta	10	Day 3	25-Feb-22	Apical	1207.512519	3327.703476	40.94509118	97.66	279.6083481	4.056152499	920.3446225	113.7705885	1.28	2.4	0.8	8.216930156	1181.335755	20	506.934309	26.48651958	4	21.05937205	33.3499112	5.251668045	8.334957579	3.2	24.88140984	24.03649935
150	HNO 919	HNO 919 Exp# 2 Well #10 SARS-CoV-2-Beta Basal Lateral Day 3 Wash 25 Feb 22	SARS-CoV-2/ Beta	10	Day 3	25-Feb-22	Basal Lateral	10537.23835	2763.087191	11.04589289	97.66	5361.982247	5.453868337	12.8	659.0962842	1.28	2.4	3.895460189	9.17096269	4363.738238	20	1590.135143	108.0924571	11.57418585	29.88230569	42.35022048	7.503101116	9.058582813	3.2	3265.911784	24.03649935
151	HNO 919	HNO 919 Exp# 2 Well #12 SARS-CoV-2-Beta Apical Day 6 Wash 28 Feb 22	SARS-CoV-2/ Beta	12	Day 6	28-Feb-22	Apical	1526.617755	2360.683648	21.29284075	97.66	714.1644717	1.6	359.132275	8.965989073	1.28	14.03176255	0.8	4.692143422	1645.896215	20	165.1606171	19.89453846	4	18.60747283	29.16173504	4.550871061	2.947179932	3.2	18.07510916	35.48268413
152	HNO 919	HNO 919 Exp# 2 Well #12 SARS-CoV-2-Beta Basal Lateral Day 6 Wash 28 Feb 22	SARS-CoV-2/ Beta	12	Day 6	28-Feb-22	Basal Lateral	13818.88279	1920.60919	98.09416897	97.66	20000	8.597515954	12.8	1943.345816	45.59823329	18.244326	8.606155836	26.26891777	9715.843986	20	12758.83868	336.1305777	19.15441269	232.4109292	56.49909544	13.45843963	50.3858332	15.19142117	5815.434061	50.21923732
